# Supplementary material for: Refining sequence-to-expression modelling with chromatin accessibility
Source: Bioinformatics. 2026 Apr 26;42(5):btag199. doi: 10.1093/bioinformatics/btag199 (PMC13171176; doi:10.1093/bioinformatics/btag199)
Supplement: btag199_Supplementary_Data [file btag199_supplementary_data.zip]

Archive with 2 entries (2 files):
- Refining_sequence_to_expression_modelling_with_chromatin_accessibility__v5__supplement.pdf
- supplementary_data.xlsx
